# Supplementary material for: Working conditions and tuberculosis mortality in England and Wales, 1890–1912: a retrospective analysis of routinely collected data
Source: BMC Infect Dis. 2016 May 20;16:215. doi: 10.1186/s12879-016-1509-z (PMC4875674; doi:10.1186/s12879-016-1509-z)
Supplement: Additional file 3: — Main analysis do file. (DOC 31 kb) [file 12879_2016_1509_MOESM3_ESM.doc]

*********************************************************
**DO FILE FOR ANALYSIS OF HISTORICAL TB MORTALITY DATA***
*********************************************************

set more off

/* Set directory */
cd "N:\Work\Joanna W" /* Change file path as appropriate */

log using "old TB updated.log", replace

/* Import Excel file. This contains data transcribed from scanned versions of the Registrar General's Decennial Supplements
for 1890-92, 1900-02 and 1910-12, available at:
http://histpop.org/ohpr/servlet/TOC?path=Browse/Registrar%20General%20%28by%20date%29/1881-1890&active=yes&mno=551&tocstate=expandall&tocseq=1200&display=sections&display=tables&display=pagetitles&c=64494#1200
http://histpop.org/ohpr/servlet/TOC?path=Browse/Registrar%20General%20%28by%20date%29/1891-1900&active=yes&mno=553&tocstate=expandnew&display=sections&display=tables&display=pagetitles
http://histpop.org/ohpr/servlet/TOC?path=Browse/Registrar General (by date)/1901-1910&active=yes&mno=557&tocstate=expandall&tocseq=400&display=sections&display=tables&display=pagetitles&c=8869#400 
The transcribed data is available with the published version of the paper */
import excel using "Final_data_update_06_02_2015.xlsx", firstrow

label variable ID "ID number"
label variable Data_year "Years to which data refer"
label variable Occupation "Occupation"
label variable Age "Age group"
label variable Mortality "Number of phthisis deaths"
label variable Denominator "Number of men in this occupation"
label variable Social_class "Social class (from Registrar General's classification)"
label variable IndoorOutdoor "Occupational category"

desc

/* Recode the indoor / outdoor variable, so that 0 represents little indoor contact and 1 represents indoor contact */
rename IndoorOutdoor InOut
clonevar InOut2 = InOut
replace InOut = 0 if InOut2 == 1
replace InOut = 1 if InOut2 == 0

drop InOut2

/* Label explanatory variables */
label define InOut 1 "Indoor contact" 0 "Little indoor contact" 2 "Uncategorized" 
label values InOut InOut

/* Convert Age to numeric variable*/
gen AgeNum = 1 if Age == "15-19"
replace AgeNum = 2 if Age == "20-24"
replace AgeNum = 3 if Age == "25-34"
replace AgeNum = 4 if Age == "35-44"
replace AgeNum = 5 if Age == "45-54"
replace AgeNum = 6 if Age == "55-64"
replace AgeNum = 7 if Age == ">65"
replace AgeNum = 8 if Age == "65-74"
replace AgeNum = 9 if Age == ">75"

labmask AgeNum, values(Age)

/* Drop records for occupations with no recorded workforce in a given year */
drop if Denominator == 0

/* Reclassify multiple age groups over 65 into a single >65 category */
egen Den65 = total(Denominator) if AgeNum >= 8, by(Occupation)
egen Mort65 = total(Mortality) if AgeNum >= 8, by(Occupation)
replace Denominator = Den65 if AgeNum >= 8
replace Mortality = Mort65 if AgeNum >= 8

drop if AgeNum == 9
replace AgeNum = 7 if AgeNum == 8

drop Den65 Mort65

/* Convert Data_year to numeric variable */
gen Year = 1890 if Data_year == "1890-1892"
replace Year = 1900 if Data_year == "1900-1902"
replace Year = 1910 if Data_year == "1910-1912"


/* Combine entries where the same occupation appears with a different name in different years */
gen tallow = 1 if strpos(Occupation, "Tallow") >=1
egen mort_tallow = total(Mortality) if tallow == 1, by(Data_year AgeNum)
egen denom_tallow = total(Denominator) if tallow == 1, by(Data_year AgeNum)
replace Occupation = "Tallow, soap manufacture" if tallow == 1
duplicates drop Occupation AgeNum Data_year, force
replace Mortality = mort_tallow if tallow == 1
replace Denominator = denom_tallow if tallow == 1
drop tallow mort_tallow denom_tallow

** Drop occupations which are a subset of other occupations
drop if Occupation == "Coal miner (Durham and Northumberland)" | Occupation == "Coal miner (Lancashire)" | Occupation == "Coal miner (West Riding)" | Occupation == "Coal miner (Derbyshire and Nottinghamshire)" /*
*/ | Occupation == "Coal miner (Staffordshire)" | Occupation == "Coal miner (Monmouthshire and South Wales)" | Occupation == "Coal miner (Yorkshire)" | Occupation == "Wool, worsted, manufacture (West Riding)" | Occupation == "Innkeeper, &c. (London)" /*
*/ | Occupation == "Innkeeper, &c. (industrial districts)" | Occupation == "Innkeeper, &c. (rural districts)" | Occupation == "Inn, hotel, servant (London)" | Occupation == "Inn, hotel, servant (industrial districts)" /*
*/ | Occupation == "Inn, hotel, servant (rural districts)" | Occupation == "Engine, machine-maker, fitter; millwright" | Occupation == "Boiler maker" | Occupation == "Copper worker" | Occupation == "Tin, tin-plate, worker" /*
*/ | Occupation == "Zinc worker" | Occupation == "Lead worker" | Occupation == "Brass, bronze-worker" | Occupation == "Cotton, flax, linen, manufacture (Lancashire)" /*
*/ | Occupation == "Hosiery manufacture (Leicestershire and Nottinghamshire)" | Occupation == "General labourer (London)" | Occupation == "General labourer (industrial districts)"/*
*/ | Occupation == "Stone getters, dressers; masons (counties producing granites)" | Occupation == "Stone getters, dressers; masons (counties producing limestones)" | Occupation == "Stone getters, dressers; masons (counties producing sandstones)" /*
*/ | Occupation == "Copper manuf. (Camarthenshire & Glamorganshire)" | Occupation == "Coppersmiths, copper worker (counties without Copper Smelting)" | Occupation == "Tailors (in certain Boroughs with factories)" /*
*/ | Occupation == "Tailors (Bethnal Green & Stepney)" | Occupation == "Watch, clock, maker" | Occupation == "Tallow, soap, &c., manufacture" | Occupation == "Cutler, scissors maker" | Occupation == "File maker" /*
*/ | Occupation == "Patten, clog - makers (Lancashire)" | Occupation == "Boot, shoe, slipper - makers (Northamptonshire and Leicestershire)" | Occupation == "Felt hat manufacture (Cheshire)" /*
*/ | Occupation == "Printers - hand compositors" | Occupation == "Printers - machine compositors; stereotypers, electrotypers" | Occupation == "Stationery, &c. - manufacture" /*
*/ | Occupation == "Leather goods, portmanteau - makers" | Occupation == "Jewellers (Staffordshire, Worcestershire, Warwickshire)" | Occupation == "Shipbuilding - workers in iron" | Occupation == "Shipbuilding - workers in wood" /*
*/ | Occupation == "Ironfounders" | Occupation == "Stove, grate, bedstead - makers" | Occupation == "Patternmaker" | Occupation == "Millwrights, fitters, turners" | Occupation == "Iron - miners, quarriers (Cumberland & Lancashire)" /*
*/ | Occupation == "Domestic coachman, groom"

drop if Occupation == "Brass, bronze manufacturer, founder, finisher, worker" & Year == 1900
drop if Occupation == "Lithographer; copper and steel plate printer" & Year == 1900

drop if Occupation == "Farmer, grazier, farmer's son, &c., in agricultural districts"


/* Label the original eight-category social class variable. Categories are from the 1912 report, tables on p3-6 */
rename Social_class social_class_eight

label variable social_class_eight "Original social class category"

label define soc_eight 1 "Upper and middle classes" 2 "Intermediate 1" 3 "Skilled workmen" 4 "Intermediate 2" 5 "Unskilled workmen" 6 "Textile workers" 7 "Miners" 8 "Agricultural labourers"
label values social_class_eight soc_eight

/* Recode the social class variable into five categories. Groups 6-8 are recoded based on the Registrar General's decennial supplement for 1921 (published 1927) */
gen social_class_five = social_class_eight

replace social_class_five = 3 if inlist(Occupation, "Carpet, rag, manufacture", "Cotton, flax, linen, manufacture", "Cotton blow room hands", "Cotton manufacture")
replace social_class_five = 3 if inlist(Occupation, "Hosiery manufacture", "Lace manufacture", "Silk, satin, crape, &c. manufacture")
replace social_class_five = 3 if inlist(Occupation, "Wool - sorting, carding & combing processes", "Wool, worsted, manufacture")
replace social_class_five = 3 if inlist(Occupation, "Copper miner", "Iron - miners, quarriers", "Ironstone miner", "Lead miner", "Tin miner")
replace social_class_five = 4 if inlist(Occupation, "Cotton stripers & grinders", "Rope, twine, cord-maker", "Wool, silk, cotton, &c.; dyer, printer, &c", "Coal miner")

replace social_class_five = 4 if social_class_eight == 8

label define soc_five 1 "Upper and middle classes" 2 "Intermediate 1" 3 "Skilled workmen" 4 "Intermediate 2" 5 "Unskilled workmen"
label values social_class_five soc_five
label variable social_class_five "Social class (five categories)"
tab social_class_five


/* Calculate rates */
gen Rate = Mortality / Denominator * 1000

/* Display number of deaths and denominator by year and occupational category */
tabstat Mortality Denominator, statistics(sum) by(InOut) format(%9.0f)
tabstat Mortality Denominator if Year==1890, statistics(sum) by(InOut) format(%9.0f)
tabstat Mortality Denominator if Year==1900, statistics(sum) by(InOut) format(%9.0f)
tabstat Mortality Denominator if Year==1910, statistics(sum) by(InOut) format(%9.0f)

/* Display number of people in each social class */
tabstat Denominator, statistics(sum) by(social_class_five) format(%9.0f)
tabstat Denominator if InOut == 1,  statistics(sum) by(social_class_five) format(%9.0f)
tabstat Denominator if InOut == 0,  statistics(sum) by(social_class_five) format(%9.0f)

/* Display number of people in each age group */
tabstat Denominator, statistics(sum) by(AgeNum) format(%9.0f)
tabstat Denominator if InOut == 1,  statistics(sum) by(AgeNum) format(%9.0f)
tabstat Denominator if InOut == 0,  statistics(sum) by(AgeNum) format(%9.0f)


/* Save the datasets with three and then two occupational catgories */
save "data with three occupational categories.dta", replace

drop if InOut == 2
save "data with two occupational categories.dta", replace


/* Draw figures */
clear
use "data with three occupational categories.dta"

/* Figure 2 - denominators by age group and occupational category */
collapse (sum) Mortality Denominator (mean) InOut, by(Occupation AgeNum)
label values InOut InOut

gen denom_mill = Denominator / (10^6)

graph bar (sum) denom_mill, over(AgeNum) over(InOut, relabel(1 "Little indoor contact" 2 "Indoor contact" 3 "Uncategorised")) asyvars /*
*/ ytitle("Person-years of observation (millions)") legend(cols(3))

graph save "Fig 2 - pop by age and occ.gph", replace
graph export "Fig 2 - pop by age and occ.emf", replace
graph export "Fig 2 - pop by age and occ.png", replace
graph export "Fig 2 - pop by age and occ.eps", replace


/* Figure 3A - Crude mortality rates over time by occupational category */
clear
use "data with three occupational categories.dta"

collapse (sum) Mortality Denominator, by(Year InOut)
gen mort_rate = 100000*(Mortality / Denominator)

graph twoway /*
*/ (line mort_rate Year if InOut == 0, lcolor(black) lpattern(solid)) /*
*/ (line mort_rate Year if InOut == 1, lcolor(red) lpattern(solid)) /*
*/ (line mort_rate Year if InOut == 2, lcolor(blue) lpattern(solid)), /*
*/ legend(label(1 "Little indoor contact") label(2 "Indoor contact") label(3 "Uncategorised")) /*
*/ ytitle("TB mortality rate per 100,000 person-years") /*
*/ yscale(range(0 400)) ylabels(0(100)400) /*
*/ xlabels(1890 1900 1910) xtitle("Decade") /*
*/ text(400 1891 "A", size(vlarge)) /*
*/ name(a, replace)

graph save "Fig 3A - rates by age and occ category.gph", replace
graph export "Fig 3A - rates by age and occ category.emf", replace
graph export "Fig 3A - rates by age and occ category.png", replace
graph export "Fig 3A - rates by age and occ category.eps", replace


graph twoway /*
*/ (line mort_rate Year if InOut == 0, lcolor(black) lpattern(solid)) /*
*/ (line mort_rate Year if InOut == 1, lcolor(black) lpattern(dash)) /*
*/ (line mort_rate Year if InOut == 2, lcolor(black) lpattern(dot)), /*
*/ legend(label(1 "Little indoor contact") label(2 "Indoor contact") label(3 "Uncategorised")) /*
*/ ytitle("TB mortality rate per 100,000 person-years") /*
*/ yscale(range(0 400)) ylabels(0(100)400) /*
*/ xlabels(1890 1900 1910) xtitle("Decade") /*
*/ text(400 1891 "A", size(vlarge)) /*
*/ name(a1, replace)

graph save "Fig 3A - rates by age and occ category bw.gph", replace
graph export "Fig 3A - rates by age and occ category bw.emf", replace
graph export "Fig 3A - rates by age and occ category bw.png", replace
graph export "Fig 3A - rates by age and occ category bw.eps", replace


/* Figure 3B - Crude mortality rates over time and age group */
clear
use "data with three occupational categories.dta"

collapse (sum) Mortality Denominator, by(Year AgeNum)
gen mort_rate = 100000*(Mortality / Denominator)

graph twoway /*
*/ (line mort_rate Year if AgeNum == 1, lcolor(black) lpattern(solid)) /*
*/ (line mort_rate Year if AgeNum == 2, lcolor(red) lpattern(solid)) /*
*/ (line mort_rate Year if AgeNum == 3, lcolor(blue) lpattern(solid)) /*
*/ (line mort_rate Year if AgeNum == 4, lcolor(black) lpattern(dash)) /*
*/ (line mort_rate Year if AgeNum == 5, lcolor(red) lpattern(dash)) /*
*/ (line mort_rate Year if AgeNum == 6, lcolor(blue) lpattern(dash)) /*
*/ (line mort_rate Year if AgeNum == 7, lcolor(gray) lpattern(solid)), /*
*/ legend(label(1 "15-19") label(2 "20-24") label(3 "25-34") label(4 "35-44") label(5 "45-54") label(6 "55-64") label(7 "{&ge}65")) /*
*/ legend(rows(2)) /*
*/ ytitle("TB mortality rate per 100,000 person-years") /*
*/ yscale(range(0 400)) ylabels(0(100)400) /*
*/ xlabels(1890 1900 1910) xtitle("Decade") /*
*/ text(400 1891 "B", size(vlarge)) /*
*/ name(b, replace)

graph save "Fig 3B - rates by age and year.gph", replace
graph export "Fig 3B - rates by age and year.emf", replace
graph export "Fig 3B - rates by age and year.png", replace
graph export "Fig 3B - rates by age and year.eps", replace


graph twoway /*
*/ (line mort_rate Year if AgeNum == 1, lcolor(black) lpattern(solid)) /*
*/ (line mort_rate Year if AgeNum == 2, lcolor(black) lpattern(dash)) /*
*/ (line mort_rate Year if AgeNum == 3, lcolor(black) lpattern(dot)) /*
*/ (line mort_rate Year if AgeNum == 4, lcolor(gray) lpattern(solid)) /*
*/ (line mort_rate Year if AgeNum == 5, lcolor(gray) lpattern(dash)) /*
*/ (line mort_rate Year if AgeNum == 6, lcolor(gray) lpattern(dot)) /*
*/ (line mort_rate Year if AgeNum == 7, lcolor(black) lpattern(dash_dot)), /*
*/ legend(label(1 "15-19") label(2 "20-24") label(3 "25-34") label(4 "35-44") label(5 "45-54") label(6 "55-64") label(7 "{&ge}65")) /*
*/ legend(rows(2)) /*
*/ ytitle("TB mortality rate per 100,000 person-years") /*
*/ yscale(range(0 400)) ylabels(0(100)400) /*
*/ xlabels(1890 1900 1910) xtitle("Decade") /*
*/ text(400 1891 "B", size(vlarge)) /*
*/ name(b1, replace)

graph save "Fig 3B - rates by age and year bw.gph", replace
graph export "Fig 3B - rates by age and year bw.emf", replace
graph export "Fig 3B - rates by age and year bw.png", replace
graph export "Fig 3B - rates by age and year bw.eps", replace


/* Figure 3C - Crude mortality rates over time and socioeconomic position */
clear
use "data with three occupational categories.dta"

collapse (sum) Mortality Denominator, by(Year social_class_five)
gen mort_rate = 100000*(Mortality / Denominator)

graph twoway /*
*/ (line mort_rate Year if social_class_five == 1, lcolor(black) lpattern(solid)) /*
*/ (line mort_rate Year if social_class_five == 2, lcolor(red) lpattern(dash)) /*
*/ (line mort_rate Year if social_class_five == 3, lcolor(black) lpattern(dash)) /*
*/ (line mort_rate Year if social_class_five == 4, lcolor(blue) lpattern(solid)) /*
*/ (line mort_rate Year if social_class_five == 5, lcolor(red) lpattern(solid)), /*
*/ legend(label(1 "SEP 1") label(2 "SEP 2") label(3 "SEP 3") label(4 "SEP 4") label (5 "SEP 5")) /*
*/ legend(rows(2)) /*
*/ ytitle("TB mortality rate per 100,000 person-years") /*
*/ yscale(range(0 400)) ylabels(0(100)400) /*
*/ xlabels(1890 1900 1910) xtitle("Decade") /*
*/ text(400 1891 "C", size(vlarge)) /*
*/ name(c, replace)

graph save "Fig 3C - rates by age and sep.gph", replace
graph export "Fig 3C - rates by age and sep.emf", replace
graph export "Fig 3C - rates by age and sep.png", replace
graph export "Fig 3C - rates by age and sep.eps", replace


graph twoway /*
*/ (line mort_rate Year if social_class_five == 1, lcolor(black) lpattern(solid)) /*
*/ (line mort_rate Year if social_class_five == 2, lcolor(black) lpattern(dash)) /*
*/ (line mort_rate Year if social_class_five == 3, lcolor(black) lpattern(dot)) /*
*/ (line mort_rate Year if social_class_five == 4, lcolor(gray) lpattern(solid)) /*
*/ (line mort_rate Year if social_class_five == 5, lcolor(gray) lpattern(dash)), /*
*/ legend(label(1 "SEP 1") label(2 "SEP 2") label(3 "SEP 3") label(4 "SEP 4") label (5 "SEP 5")) /*
*/ legend(rows(2)) /*
*/ ytitle("TB mortality rate per 100,000 person-years") /*
*/ yscale(range(0 400)) ylabels(0(100)400) /*
*/ xlabels(1890 1900 1910) xtitle("Decade") /*
*/ text(400 1891 "C", size(vlarge)) /*
*/ name(c1, replace)

graph save "Fig 3C - rates by age and sep bw.gph", replace
graph export "Fig 3C - rates by age and sep bw.emf", replace
graph export "Fig 3C - rates by age and sep bw.png", replace
graph export "Fig 3C - rates by age and sep bw.eps", replace


/* Combine Figures 3A-3C into a single figure */
graph combine a b c, cols(1) xsize(1) /*
*/ saving("Fig 3 - combined.gph", replace)

graph export "Fig 3 - combined.emf", replace
graph export "Fig 3 - combined.png", replace
graph export "Fig 3 - combined.eps", replace


graph combine a1 b1 c1, cols(1) xsize(1) /*
*/ saving("Fig 3 - combined bw.gph", replace)

graph export "Fig 3 - combined bw.emf", replace
graph export "Fig 3 - combined bw.png", replace
graph export "Fig 3 - combined bw.eps", replace


/* EVERYTHING IN THIS SECTION EXCLUDES UNCATEGORISED OCCUPATIONS 
Models are run using both negative binomial and Poisson with -scale(x2) option
It is not valid to use likelihood ratio tests to compare overdispersed Poisson models with different scale parameters.
Therefore, to compare the fit of each model X to the base model B, or to the unadjusted model U, we run that model X with scale parameter equal to that estimated in the comparison model of interest (B or U)
 
All LR tests are based on the Poisson models (not negative binomial) */
clear
use "data with two occupational categories.dta"

** Base model
nbreg Mortality, irr exposure(Denominator)

glm Mortality, family(poisson) exposure(Denominator) scale(x2) eform
estat ic
est sto base2


** Unadjusted model of association between mortality and occupation category
nbreg Mortality InOut, irr exposure(Denominator)
poisson Mortality InOut, irr exposure(Denominator)
estat ic
glm Mortality InOut, family(poisson) exposure(Denominator) scale(x2) eform
estat ic
est sto crude2
quietly: glm Mortality, family(poisson) exposure(Denominator) scale(`e(dispers_ps)') eform /* `e(dispers_ps)' is the scale parameter from the unadjusted model just run */
est store base2_inout

lrtest base2_inout crude2


**Association between mortality and social class
nbreg Mortality ib4.social_class_five, irr exposure(Denominator)
glm Mortality ib4.social_class_five, family(poisson) exposure(Denominator) scale(x2) eform
estat ic
est sto soc2
quietly: glm Mortality, family(poisson) exposure(Denominator) scale(`e(dispers_ps)') eform
est store base2_soc

lrtest base2_soc soc2

**Association between mortality and age
nbreg Mortality ib3.AgeNum, irr exposure(Denominator)
glm Mortality ib3.AgeNum, family(poisson) exposure(Denominator) scale(x2) eform
estat ic
est sto age2
quietly: glm Mortality, family(poisson) exposure(Denominator) scale(`e(dispers_ps)') eform
est store base2_age

lrtest base2_age age2

** Association between mortality and year
nbreg Mortality i.Year, irr exposure(Denominator)
glm Mortality i.Year, family(poisson) exposure(Denominator) scale(x2) eform
estat ic
est sto year2
quietly: glm Mortality, family(poisson) exposure(Denominator) scale(`e(dispers_ps)') eform
est store base2_year

lrtest base2_year year2

** Association between mortality and indoor / outdoor occupation, adjusted for social class
nbreg Mortality InOut ib4.social_class_five, irr exposure(Denominator)
glm Mortality InOut ib4.social_class_five, family(poisson) exposure(Denominator) scale(x2) eform
estat ic
est store adj_soc2
quietly: glm Mortality, family(poisson) exposure(Denominator) scale(`e(dispers_ps)') eform
est store base2_adjsoc

lrtest base2_adjsoc adj_soc2


** Association between mortality and indoor / outdoor occupation, adjusted for age
nbreg Mortality InOut ib3.AgeNum, irr exposure(Denominator)
glm Mortality InOut ib3.AgeNum, family(poisson) exposure(Denominator) scale(x2) eform
estat ic
est store adj_age2
quietly: glm Mortality, family(poisson) exposure(Denominator) scale(`e(dispers_ps)') eform
est store base2_adjage

lrtest base2_adjage adj_age2


** Association between mortality and indoor / outdoor occupation, adjusted for year
nbreg Mortality InOut i.Year, irr exposure(Denominator)
glm Mortality InOut i.Year, family(poisson) exposure(Denominator) scale(x2) eform
estat ic
est store adj_year2
quietly: glm Mortality, family(poisson) exposure(Denominator) scale(`e(dispers_ps)') eform
est store base2_adjyear

lrtest base2_adjyear adj_year2

** Base model with all covariates
nbreg Mortality ib4.social_class_five ib3.AgeNum i.Year, irr exposure(Denominator)
glm Mortality ib4.social_class_five ib3.AgeNum i.Year, family(poisson) exposure(Denominator) scale(x2) eform
estat ic
est sto base_all2
quietly: glm Mortality, family(poisson) exposure(Denominator) scale(`e(dispers_ps)') eform
est store base2_all

lrtest base2_all base_all2


** Association between mortality and indoor / outdoor occupation, adjusted for social class, age and year
nbreg Mortality InOut ib4.social_class_five ib3.AgeNum i.Year, irr exposure(Denominator)
glm Mortality InOut ib4.social_class_five ib3.AgeNum i.Year, family(poisson) exposure(Denominator) scale(x2) eform
estat ic
est sto full2
quietly: glm Mortality ib4.social_class_five ib3.AgeNum i.Year, family(poisson) exposure(Denominator) scale(`e(dispers_ps)') eform
est store base2_all_full

lrtest base2_all_full full2


/* THIS SECTION INCLUDES THE UNCATEGORISED OCCUPATIONS */
clear
estimates drop _all
use "data with three occupational categories.dta"
drop if Denominator == 0

** Base model
nbreg Mortality, irr exposure(Denominator)
glm Mortality, family(poisson) exposure(Denominator) scale(x2) eform
estat ic
est sto base3

** Association between mortality and indoor / outdoor occupation
nbreg Mortality i.InOut, irr exposure(Denominator)
glm Mortality i.InOut, family(poisson) exposure(Denominator) scale(x2) eform
estat ic
est sto crude3
quietly: glm Mortality, family(poisson) exposure(Denominator) scale(`e(dispers_ps)') eform
est store base3_inout

lrtest base3_inout crude3


** Association between mortality and social class
nbreg Mortality ib4.social_class_five, irr exposure(Denominator)
glm Mortality ib4.social_class_five, family(poisson) exposure(Denominator) scale(x2) eform
estat ic
est store soc3
quietly: glm Mortality, family(poisson) exposure(Denominator) scale(`e(dispers_ps)') eform
est sto base3_soc

lrtest base3_soc soc3

**Association between mortality and age
nbreg Mortality ib3.AgeNum, irr exposure(Denominator)
glm Mortality ib3.AgeNum, family(poisson) exposure(Denominator) scale(x2) eform
estat ic
est sto age3
quietly: glm Mortality, family(poisson) exposure(Denominator) scale(`e(dispers_ps)') eform
est store base3_age

lrtest base3_age age3

** Association between mortality and year
nbreg Mortality i.Year, irr exposure(Denominator)
glm Mortality i.Year, family(poisson) exposure(Denominator) scale(x2) eform
estat ic
est sto year3
quietly: glm Mortality, family(poisson) exposure(Denominator) scale(`e(dispers_ps)') eform
est store base3_year

lrtest base3_year year3

** Association between mortality and indoor / outdoor occupation, adjusted for social class
nbreg Mortality i.InOut ib4.social_class_five, irr exposure(Denominator)
glm Mortality i.InOut ib4.social_class_five, family(poisson) exposure(Denominator) scale(x2) eform
est store adj_soc3
estat ic
quietly: glm Mortality, family(poisson) exposure(Denominator) scale(`e(dispers_ps)') eform
est store base3_adjsoc

lrtest base3_adjsoc adj_soc3

** Association between mortality and indoor / outdoor occupation, adjusted for age
nbreg Mortality i.InOut ib3.AgeNum, irr exposure(Denominator)
glm Mortality i.InOut ib3.AgeNum, family(poisson) exposure(Denominator) scale(x2) eform
estat ic
est store adj_age2
quietly: glm Mortality, family(poisson) exposure(Denominator) scale(`e(dispers_ps)') eform
est store base3_adjage

lrtest base3_adjage adj_age2

** Association between mortality and indoor / outdoor occupation, adjusted for year
nbreg Mortality i.InOut i.Year, irr exposure(Denominator)
glm Mortality i.InOut i.Year, family(poisson) exposure(Denominator) scale(x2) eform
estat ic
est store adj_year3
quietly: glm Mortality, family(poisson) exposure(Denominator) scale(`e(dispers_ps)') eform
est store base3_adjyear

lrtest base3_adjyear adj_year3 

** Base model with all covariates
nbreg Mortality ib4.social_class_five ib3.AgeNum i.Year, irr exposure(Denominator)
glm Mortality ib4.social_class_five ib3.AgeNum i.Year, family(poisson) exposure(Denominator) scale(x2) eform
estat ic
est store base_all3
quietly: glm Mortality, family(poisson) exposure(Denominator) scale(`e(dispers_ps)') eform
est sto base3_all

lrtest base3_all base_all3

** Association between mortality and indoor / outdoor occupation, adjusted for social class, age and year
nbreg Mortality i.InOut ib4.social_class_five ib3.AgeNum i.Year, irr exposure(Denominator)
glm Mortality i.InOut ib4.social_class_five ib3.AgeNum i.Year, family(poisson) exposure(Denominator) scale(x2) eform
estat ic
est sto full3
quietly: glm Mortality, family(poisson) exposure(Denominator) scale(`e(dispers_ps)') eform
est store base3_all_full

lrtest base3_all_full full3


/* Stratifying by population size:
Divide observations into tertile based on on denominator size */
xtile denom_tert = Denominator, nquantiles(3)

tab denom_tert InOut, row
tab denom_tert InOut if InOut != 2, row

summ Mortality if denom_tert == 1, detail
di `r(Var)'/`r(mean)'
summ Mortality if denom_tert == 2, detail
di `r(Var)'/`r(mean)'
summ Mortality if denom_tert == 3, detail
di `r(Var)'/`r(mean)'

tabstat Mortality Denominator if InOut == 0, by(denom_tert) stat(sum) format(%12.0f)
tabstat Mortality Denominator if InOut == 1, by(denom_tert) stat(sum) format(%12.0f)
tabstat Mortality Denominator if InOut == 2, by(denom_tert) stat(sum) format(%12.0f)


forvalues i = 1/3 { /* Run crude and fully adjusted models for each tertile, including and excluding uncategorised occupations */
	glm Mortality i.InOut if denom_tert == `i', family(poisson) exposure(Denominator) scale(x2) eform
	glm Mortality i.InOut ib4.social_class_five ib3.AgeNum i.Year if denom_tert == `i', family(poisson) exposure(Denominator) scale(x2) eform
	
	glm Mortality i.InOut if denom_tert == `i' & InOut != 2, family(poisson) exposure(Denominator) scale(x2) eform
	glm Mortality i.InOut ib4.social_class_five ib3.AgeNum i.Year if denom_tert == `i' & InOut != 2, family(poisson) exposure(Denominator) scale(x2) eform
	}

/* Crude and adjusted negative binomial regression, by denominator size */
forvalues i = 1/3 {
	nbreg Mortality i.InOut if denom_tert == `i', irr exposure(Denominator)
	nbreg Mortality i.InOut ib4.social_class_five ib3.AgeNum i.Year if denom_tert == `i', irr exposure(Denominator)
	}


*****************************************
**EXPORT DATA FOR SUPPLEMENTARY TABLES***
*****************************************

preserve

collapse (sum) Mortality Denominator (mean) InOut, by(Occupation)

gsort -Mortality

forvalues i = 1/3 {
	export excel Occupation Denominator Mortality using "Data for supplementary table.xlsx" if InOut == `i'-1, firstrow(variables) sheet(Sheet`i') sheetmodify
}

restore


***************************
**SENSITIVITY ANALYSES*****
***************************

/* See which occupations have the highest rates in each occupational category -
are these likely to differ in level of exposure from the rest of their category? */
preserve

collapse (sum) Mortality Denominator (mean) InOut, by(Occupation)
gen rate = 1000*(Mortality / Denominator)
egen rate_rank = rank(rate), by(InOut) /* Rank number 1 is the lowest rate */

egen rank_max = max(rate_rank), by(InOut)

sort InOut rate_rank
list Occupation InOut rate rate_rank if rate_rank >= rank_max - 4

egen denom_rank = rank(Denominator), by(InOut)
egen denom_max = max(denom_rank), by(InOut)
sort InOut denom_rank
list Occupation InOut Denominator denom_rank if denom_rank >= denom_max - 4

list Occupation InOut Denominator denom_rank rate rate_rank if InOut == 1

restore


/* Exclude general labourers, as this is the largest occupation */
glm Mortality i.InOut if Occupation != "General labourer", family(poisson) exposure(Denominator) scale(x2) eform
est store crude_nogenlab
quietly: glm Mortality if Occupation != "General labourer", family(poisson) exposure(Denominator) scale(`e(dispers_ps)') eform
est store base_crude_nogenlab

lrtest base_crude_nogenlab crude_nogenlab

glm Mortality i.InOut ib4.social_class_five ib3.AgeNum i.Year if Occupation != "General labourer", family(poisson) exposure(Denominator) scale(x2) eform
est store full_nogenlab
quietly: glm Mortality if Occupation != "General labourer", family(poisson) exposure(Denominator) scale(`e(dispers_ps)') eform
est store base_full_nogenlab

lrtest base_full_nogenlab full_nogenlab


/* Exclude at-risk occupations - dusty environments, farm occupations, healthcare workers */
gen Dust = 1 if strpos(Occupation, "miner") >= 1 | strpos(Occupation, "Potter") >= 1 | strpos(Occupation, "Coke") >=1 | strpos(Occupation, "Tool") >=1 | strpos(Occupation, "File") >=1 /*
*/ | strpos(Occupation, "Stone getter") >=1 | strpos(Occupation, "Cutler") >=1
gen Milk = 1 if strpos(Occupation, "Farm") >= 1 

/* Excluding at-risk occupations and uncategorised occupations - fit the crude and fully adjusted model, with and without the uncategorised occupations */
preserve
drop if Occupation == "Physician, surgeon, general practitioner"
drop if Dust == 1
drop if Milk == 1

drop if Denominator == 0

nbreg Mortality, irr exposure(Denominator)
glm Mortality, family(poisson) exposure(Denominator) scale(x2) eform
glm Mortality if InOut != 2, family(poisson) exposure(Denominator) scale(x2) eform

nbreg Mortality InOut, irr exposure(Denominator)
glm Mortality i.InOut, family(poisson) exposure(Denominator) scale(x2) eform
glm Mortality i.InOut if InOut != 2, family(poisson) exposure(Denominator) scale(x2) eform

nbreg Mortality i.InOut ib4.social_class_five ib3.AgeNum i.Year, irr exposure(Denominator)

glm Mortality i.InOut ib4.social_class_five ib3.AgeNum i.Year, family(poisson) exposure(Denominator) scale(x2) eform
est store full_3cat_adj
quietly: glm Mortality, family(poisson) exposure(Denominator) scale(`e(dispers_ps)') eform
est store base_3cat_adj

lrtest base_3cat_adj full_3cat_adj


glm Mortality i.InOut ib4.social_class_five ib3.AgeNum i.Year if InOut != 2, family(poisson) exposure(Denominator) scale(x2) eform
est store full_2cat_adj
quietly: glm Mortality if InOut != 2, family(poisson) exposure(Denominator) scale(`e(dispers_ps)') eform
est store base_2cat_adj

lrtest base_2cat_adj full_2cat_adj


log close
