# Supplementary material for: Working conditions and tuberculosis mortality in England and Wales, 1890–1912: a retrospective analysis of routinely collected data
Source: BMC Infect Dis. 2016 May 20;16:215. doi: 10.1186/s12879-016-1509-z (PMC4875674; doi:10.1186/s12879-016-1509-z)
Supplement: Additional file 4: — Random effects analysis overall and by tertile of denominator. (DOC 3 kb) [file 12879_2016_1509_MOESM4_ESM.doc]

************************************************************
**RANDOM EFFECTS LOGISTIC REGRESSION OF HISTORICAL TB DATA**
************************************************************

/* This do file expands the Stata file "data with three occupational categories.dta" created by the
"Main analysis do file.do" to create the equivalent individual-level dataset.
This individual-level data is then analysed using negative binomial regression and random effects logistic regression.
The computations are intensive and may take many days on a standard desktop computer. */

set more off

cd "N:\Work\Joanna W" /* Change file path as appropriate */

log using "old TB random effects analysis by denom_tert.log", replace


******************************************
**CREATE THE INDIVIDUAL-LEVEL DATASET*****
******************************************
use "data with three occupational categories.dta"
drop if Denominator == 0
count

/* Generate a variable for tertile of denominator size */
xtile denom_tert = Denominator, nquantiles(3)

/* Generate a variable indicating the combination of occupation, age and year */
encode Occupation, gen(occ_num)
gen str year_age_occ = string(Year) + Age + string(occ_num)
duplicates report year_age_occ

gen id = _n

/* Generate a variable showing how many men in each occupation did not die in the time period */
gen not_dead = Denominator - Mortality

/* For testing only! Keep only a subset of the data to allow quick testing. */
**drop if _n > 42

/* Create individual-level data and export to CSV, one "year-age-occupation" group at a time */
local counter = 1
levelsof id, local(local_year_age_occ)

forvalues i = 1/`=_N' {
	display `counter'
	preserve
	quietly: drop if id != `i'
	scalar pop = Denominator[1] /* i.e. the first value of Denominator in this tiny dataset where n = 1) */
	scalar num_dead = Mortality[1]
	quietly: expand pop, gen(marker) /* Creates additional records so that the number of records in the dataset is now equal to 
			the number of people in the particular occupation in that age group and year */
	quietly: gen dead = 1 if _n <= `=scalar(num_dead)'
	quietly: replace dead = 0 if _n > `=scalar(num_dead)'
	
	if `counter' == 1 {
		outsheet Data_year dead Occupation Age social_class_eight InOut AgeNum Year social_class_five occ_num denom_tert using "individual data with denom_tert.csv", comma nolabel replace
	}
	
	if `counter' > 1 {
		outsheet Data_year dead Occupation Age social_class_eight InOut AgeNum Year social_class_five occ_num denom_tert using "individual data with denom_tert temp.csv", comma nolabel nonames replace
		appendfile "individual data with denom_tert temp.csv" "individual data with denom_tert.csv" 
		}
	
	local counter = `counter' + 1
	
	scalar drop _all
	drop marker dead
	restore
	}


*********************************************
**ANALYSE THE INDIVIDUAL-LEVEL DATASET*******
*********************************************

/* Run a random effects logistic regression analysis for the full dataset and
for each tertile of denominator size */

clear
insheet using "individual data with denom_tert.csv"
drop age data_year


forvalues tert = 1/3 {
	display "TERTILE = " `tert'
	count if denom_tert == `tert'
	tabstat dead if denom_tert == `tert', stat(sum) by(inout)
	display ""
	}


/* For the full dataset */
xtlogit dead i.inout, i(occ_id) re or
quadchk, nooutput

xtlogit dead i.inout ib3.agenum ib4.social_class_five i.year, i(occ_id) re or
quadchk, nooutput

/* For each tertile */
forvalues tert = 1/3 {	
	display "`c(current_time)' `c(current_date)'" 
	display "TERTILE = " `tert'
	preserve
	keep if denom_tert == `tert'
	encode occupation, gen(occ_id)
	tabstat dead, stat(sum) by(inout)
	xtlogit dead i.inout, i(occ_id) re or
	quadchk, nooutput
	xtlogit dead i.inout ib3.agenum ib4.social_class_five i.year, i(occ_id) re or
	quadchk, nooutput
	display "`c(current_time)' `c(current_date)'" 
	restore
	}


log close


	
